# Supplementary material for: Characterization and Biomedical Applications of Electrospun PHBV Scaffolds Derived from Organic Residues
Source: Int J Mol Sci. 2024 Dec 28;26(1):180. doi: 10.3390/ijms26010180 (PMC11719612; doi:10.3390/ijms26010180)
Supplement: Supplementary file 1 [file ijms-26-00180-s001.zip]

Archive with 1 entries (1 files):
- ijms-3361519-supplementary.pdf
